# Supplementary material for: Tethered Blatter Radical for Molecular Grafting: Synthesis of 6-Hydroxyhexyloxy, Hydroxymethyl, and Bis(hydroxymethyl) Derivatives and Their Functionalization
Source: Molecules. 2022 Feb 9;27(4):1176. doi: 10.3390/molecules27041176 (PMC8876519; doi:10.3390/molecules27041176)
Supplement: Supplementary file 1 [file molecules-27-01176-s001.zip]

Archive with 1 entries (1 files):
- molecules-1576031-supplementary.pdf
